# Supplementary material for: Intergenerational epigenetic inheritance of cancer susceptibility in mammals
Source: eLife. 2019 Apr 9;8:e39380. doi: 10.7554/eLife.39380 (PMC6456297; doi:10.7554/eLife.39380)
Supplement: Figure 1—source data 1. [file elife-39380-fig1-data1.xlsx]

## Sheet: Sheet1
Source data - Figure 1: Survival and phenotype of Kdm6a F1s.
Figure 1B
	days of age
	0	100	200	300	400	500	600	700
control F1	25	25	25	25	23	20	17	16
Kdm6a F1	22	22	21	21	18	13	8	3
Figure 1C
tumors in control F1s	21
tumors in Kdm6a F1s	6
p-value (one-sided test of proportions)	0.007054
other pathologies in control F1s	30
other pathologies in Kdm6a F1s	26
p-value (one-sided test of proportions)	0.6885
Figure 1 - figure supplement 3
	days of age
	0	100	200	300	400	500	600	700
control F1 sire 1	17	17	17	17	16	15	12	11
control F1 sire 2	8	8	8	8	7	5	5	5
Kdm6a F1 sire 1	6	6	6	6	5	4	3	1
Kdm6a F1 sire 2	13	13	12	12	10	8	4	2
Kdm6a F1 sire 3	3	3	3	3	3	1	1	0
Figure 1 - figure supplement 4
	days of age
	0	100	200	300	400	500	600	700
Cre-	14	14	13	13	11	7	4	1
Cre+	4	4	4	4	3	3	2	1
Cre?	4	4	4	4	4	3	2	1
Figure 1 - figure supplement 6
	median	1st quartile	3rd quartile	p-value (Welch's t-test)
weight (g)
Kdm6a F1	43.4	33.8	53.4	0.8775
control F1	41.55	37.125	51.425
length (cm)
Kdm6a F1	9.6	9.4	9.85	0.01578
control F1	9.95	9.6	10.4
Figure 1 - figure supplement 8
	Fraction with any cancer
control F1 sire 1	0.11
control F1 sire 2	0.38
control F2 sire 1	0.25
control F2 sire 2	0
control F2 sire 3	0.5
control F2 sire 4	0.15
Kdm6a F1 sire 1	0.57
Kdm6a F1 sire 2	0.54
Kdm6a F1 sire 3	0.33
Kdm6a F2 sire 1	0.76
Kdm6a F2 sire 2	0.29
Kdm6a F2 sire 3	0.59
Figure 1 - figure supplement 9
	mean	standard deviation	p-value (Mann-Whitney U test)
Utx F1	8.804	4.188	0.0079
control F1	4.726	0.894
