# Supplementary material for: Intergenerational epigenetic inheritance of cancer susceptibility in mammals
Source: eLife. 2019 Apr 9;8:e39380. doi: 10.7554/eLife.39380 (PMC6456297; doi:10.7554/eLife.39380)
Supplement: Figure 2—source data 1. [file elife-39380-fig2-data1.xlsx]

## Sheet: Sheet1
Source data - Figure 2: Survival and cancer phenotype of Kdm6a F2s.
Figure 2B
	days of age
	0	100	200	300	400	500	600	700
control F1	25	25	25	25	23	20	17	16
Kdm6a F1	22	22	21	21	18	13	8	3
Kdm6a F2	40	40	40	40	37	31	23	10
Figure 2C
tumors in control F1s	52
tumors in Kdm6a F2s	6
p-value (one-sided test of proportions)	3.446e-09
other pathologies in control F1s	39
other pathologies in Kdm6a F2s	26
p-value (one-sided test of proportions)	0.1366
Figure 2E
		Number of tumors per mouse
		0	1	2	3	4	5
number of mice	control F1	9	4	1	0	0	0
	Kdm6a F1	7	7	3	0	2	0
	control F2	11	7	2	0	0	0
	Kdm6a F2	7	10	6	7	1	1
p-values (Fisher's exact test, >1 tumor vs. <= 1 tumor per mouse):
Kdm6a F1 vs. control F1	0.2085
control F2 vs. control F1	1
Kdm6a F2 vs. control F1	0.01638
Kdm6a F2 vs. control F2	0.006764
Kdm6a F1 vs. Kdm6a F2	0.2355
Figure 2F
	all cancer	all blood cancer	histiocytic sarcoma	lymphoma	all solid tumors	benign solid tumors	malignant solid tumors
control F1	5	2	1	1	4	2	2
Kdm6a F1	12	8	6	2	8	7	2
control F2	9	2	1	1	7	6	2
Kdm6a F2	25	8	6	3	23	13	16
p-values (Fisher's exact test)
all, Kdm6a F1 vs. control F1	0.01791
all, Kdm6a F2 vs. control F1	0.0009698
all blood, Kdm6a F1 vs. control F1	0.03036
all blood, Kdm6a F2 vs. control F1	0.2939
histiocytic sarcoma, Kdm6a F1 vs. control F1	0.04001
histiocytic sarcoma, Kdm6a F2 vs. control F1	0.235
lymphoma, Kdm6a F1 vs. control F1	0.593
lymphoma, Kdm6a F2 vs. control F1	1
all solid, Kdm6a F1 vs. control F1	0.18
all solid, Kdm6a F2 vs. control F1	0.001618
benign solid, Kdm6a F1 vs. control F1	0.06274
benign solid, Kdm6a F2 vs. control F1	0.033
malignant solid, Kdm6a F1 vs. control F1	1
malignant solid, Kdm6a F2 vs. control F1	0.005029
malignant solid, Kdm6a F1 vs. Kdm6a F2	0.01762
Figure 2 - figure supplement 2
	days of age
	0	100	200	300	400	500	600	700
control F1 (combined)	25	25	25	25	23	20	17	16
control F2 sire 1	12	12	12	12	7	5	5	4
control F2 sire 2	8	8	8	7	7	7	5	2
control F2 sire 3	2	2	2	2	2	2	2	2
control F2 sire 4	12	12	12	11	11	8	7	6
Kdm6a F2 sire 1	17	17	17	17	16	13	9	3
Kdm6a F2 sire 2	7	7	7	7	5	4	3	2
Kdm6a F2 sire 3	17	17	17	17	16	14	11	5
