# Supplementary material for: Intergenerational epigenetic inheritance of cancer susceptibility in mammals
Source: eLife. 2019 Apr 9;8:e39380. doi: 10.7554/eLife.39380 (PMC6456297; doi:10.7554/eLife.39380)
Supplement: Figure 3—source data 1. [file elife-39380-fig3-data1.xlsx]

## Sheet: Sheet1
Figure 3 -- Source Data 2. ChIP-seq libraries.
Library	Raw reads	Aligned reads	Aligned reads excluding PCR duplicates	Peaks
Spermatid H3K27me3 ChIP, control	72705162	51068572	44343163	184655
Spermatid H3K27me3 input, control	78378374	51121770	49504713
Spermatid H3K27me3 ChIP, Utx cKO	74897501	52051978	45658453	177086
Spermatid H3K27me3 input, Utx cKO	91573229	59815161	57626618
Spermatid H3K4me1 ChIP library, control	85993255	61880947	60057664	59509
Spermatid H3K27ac ChIP library, control	73492342	55026866	50366407	37078
Spermatid H3K4me1 input library, control	60986039	43339090	42525197
Sperm H3K27me3 ChIP, control rep. 1	45364139	28198856	21630477	68679
Sperm H3K27me3 input (MNase only), control rep. 1	63575233	40366827	33259252
Sperm H3K27me3 ChIP, Utx cKO rep. 1	50605585	29174737	25308915	65381
Sperm H3K27me3 input (MNase only), control rep. 1	41303226	26072062	23874696
Sperm H3K27me3 ChIP, control rep. 2	82764107	61353030	51485077	33172
Sperm H3K27me3 input (MNase only), control rep. 2	65690637	40172397	37318545
Sperm H3K27me3 ChIP, Utx cKO rep. 2	84066055	59876491	52037451	34588
Sperm H3K27me3 input (MNase only), Utx cKO rep. 2	77190717	46285408	42963173
