# Supplementary material for: Intergenerational epigenetic inheritance of cancer susceptibility in mammals
Source: eLife. 2019 Apr 9;8:e39380. doi: 10.7554/eLife.39380 (PMC6456297; doi:10.7554/eLife.39380)
Supplement: Figure 3—source data 2. [file elife-39380-fig3-data2.xlsx]

## Sheet: Sheet1
Source data - Figure 3: H3K27me3 in Utx cKO sperm.
Figure 3A
	median	1st quartile	3rd quartile	p-value (Mann-Whitney U test)
replicate 1
control	7.34	0	22.89	<2.2e-16
Utx cKO	11.62	1.92	29.04
replicate 2
control	3.27	0	32.12	<2.2e-16
Utx cKO	5.92	0	30.34
Figure 3E
	mean log2 fold change in ChIP signal (sperm)	std. error
distance from central tile (kb)
-14	0.194	0.0137
-12	0.182	0.0134
-10	0.149	0.013
-8	0.107	0.0122
-6	0.057	0.0112
-4	-0.02	0.00923
-2	-0.131	0.00512
0	-0.201	0.00143
2	-0.13	0.00498
4	-0.013	0.00925
6	0.0412	0.0111
8	0.0995	0.0122
10	0.137	0.0128
12	0.198	0.0136
14	0.221	0.0141
Figure 3F
	median	1st quartile	3rd quartile
no change	0.239631	-0.715558	1.49254
H3K27me3 gain	11.1973	5.58383	17.1023
H3K27me3 loss	11.2947	7.30645	12.5784
p-values (Mann-Whitney U test)
no change vs. gain	<2.2e-16
no change vs. loss	1.777e-12
gain vs. loss	0.7964
Figure 3G
	CpG position	% methylation, control sperm	% methylation, Utx cKO sperm	SEM, control	SEM, Utx cKO
Fabp3	1	42.3167	59.5767	9.16006	4.19069
	2	41.2767	60.7067	9.0337	4.0791
	3	39.4867	59.93	9.97714	4.77988
	4	39.1267	61.1733	9.62278	4.48089
	5	42.01	60.7067	8.59511	4.0791
	6	39.68	60.9133	7.4589	3.49829
	7	40.9767	61.9467	8.7372	3.83858
Clcf1	1	86.9067	88.46	3.42068	0.467155
	2	75.8433	86.5067	5.99348	2.08671
	3	84.4	92.4067	3.0531	2.04338
	4	59.8933	72.9667	11.3612	2.43684
Figure 3 - figure supplement 5
Replicate 1
	mean log2 fold change in ChIP signal (spermatids)	std. error
distance from central tile (kb)
-14	0.4109	0.0187
-12	0.3915	0.0182
-10	0.3565	0.0177
-8	0.273	0.0167
-6	0.1922	0.0156
-4	0.4481	0.0136
-2	-0.2925	0.00945
0	-0.5232	0.00262
2	-0.2816	0.00903
4	0.07	0.0139
6	0.1966	0.0157
8	0.2871	0.0167
10	0.3554	0.0174
12	0.4262	0.0179
14	0.4451	0.0185
Replicate 2
	mean log2 fold change in ChIP signal (spermatids)	std. error
distance from central tile (kb)
-14	0.09435	0.0192
-12	0.09841	0.0184
-10	0.07947	0.0183
-8	0.04974	0.0176
-6	0.03174	0.0167
-4	0.009202	0.0145
-2	-0.02725	0.0091
0	-0.1302	0.00286
2	-0.04721	0.00898
4	-0.003961	0.0142
6	0.01664	0.0164
8	0.05432	0.0173
10	0.05289	0.018
12	0.08678	0.0188
14	0.1119	0.0195
Figure 3 - figure supplement 6
	CpG position	% methylation, control sperm	% methylation, Utx cKO sperm	SEM, control	SEM, Utx cKO
Limch1	1	2.11	11.1933	0.691183	1.04295
	2	1.22667	5.37	0.675434	2.7107
	3	2.83667	6.47333	1.67859	2.2928
	4	3.00333	6.73333	0.783525	2.6057
	5	0.836667	5.27333	0.421914	1.71107
Figure 3 - figure supplement 7
	median	1st quartile	3rd quartile
no change	0.239631	-0.715558	1.49254
H3K27me3 gain	11.8279	6.33235	17.9378
H3K27me3 loss	10.9056	6.81215	12.4964
p-values (Mann-Whitney U test)
no change vs. gain	<2.2e-16
no change vs. loss	4.727e-14
gain vs. loss	0.2915
