# Supplementary material for: Intergenerational epigenetic inheritance of cancer susceptibility in mammals
Source: eLife. 2019 Apr 9;8:e39380. doi: 10.7554/eLife.39380 (PMC6456297; doi:10.7554/eLife.39380)
Supplement: Figure 4—source data 1. [file elife-39380-fig4-data1.xlsx]

## Sheet: Sheet1
Source data - Figure 4: DNA methylation in Kdm6a cKO sperm and Kdm6a F1 bone marrow.
Figure 4E
	distance (base pairs) to regions with H3K27me3 change, sperm
	median	1st quartile	3rd quartile	p-value (Mann-Whitney U test)
persistent DMRs	7101	0	33300	0.0002449
all evaluated CpGs	27800	5201	93601
Figure 4F
	distance (base pairs) to CpG islands, sperm
	median	1st quartile	3rd quartile	p-value (Mann-Whitney U test)
persistent DMRs	42423	10057	114944	0.8412
all evaluated CpGs	36849	7595.25	126383
	distance (base pairs) to TSS, sperm
	median	1st quartile	3rd quartile	p-value (Mann-Whitney U test)
persistent DMRs	18618	4690	52636	0.954
all evaluated CpGs	17937	4488	53275
Figure 4G
	Fraction of tiles overlapping
element class	persistent DMRs	all evaluated CpGs
DNA	0.016	0.023
LINE	0.497	0.574
LTR	0.122	0.117
none	0.15	0.137
other	0.0259	0.000704
rRNA	0.0233	0.0142
satellite	0.0492	0.023
simple repeat	0.0984	0.101
SINE	0.0181	0.00984
Figure 4H
	distance (base pairs) to poised enhancers in bone marrow macrophages
	median	1st quartile	3rd quartile	p-value (Mann-Whitney U test)
persistent DMRs	3945	345.5	36777	2.588e-05
all evaluated CpGs	9226	1336	72454
Figure 4J
	CpG position	% methylation, control sperm	% methylation, Kdm6a cKO sperm	% methylation, control F1 bone marrow	% methylation, Kdm6a F1 bone marrow	SEM, control sperm	SEM, Kdm6a cKO sperm	SEM, control F1 bone marrow	SEM, Kdm6a F1 bone marrow
Etv6 (-49.7kb)	1	9.49	15.3867	5.13	12.0633	1.93769	2.7981	1.51694	3.58957
	2	29.52	37.4667	16.9667	26.9833	2.9599	1.95674	4.15522	1.81587
	3	25.9167	27.22	4.92667	19.5933	6.31849	5.85048	1.38416	4.08571
	4	50.5667	60.0233	36.69	48.57	2.03606	3.94445	3.52889	1.71238
Figure 4 - figure supplement 1
	% methylation by pyrosequencing
	CpG position	% methylation, control sperm	% methylation, Kdm6a cKO sperm	% methylation, control F1 bone marrow	% methylation, Kdm6a F1 bone marrow
Foxa2 (+167kb)	1	18.2667	21.4767	52.305	53.435
	2	16.9667	18.16	60.53	62.4
	3	15.5933	15.8033	53.22	56.83
Lmo2 (-57kb)	1	31.0867	35.5133	21.3867	34.55
	2	32.0567	34.43	21.2467	35.09
	3	30.8733	36.3833	22.09	36.3233
Lama3 promoter	1	46.2867	51.9	25.0433	30.7067
	2	68.3733	71.4	51.6067	58.9333
	3	52.4667	56	35.8433	43.41
	4	39.6933	41.2	14.8233	17.4367
Figure 4 - figure supplement 2
	distance (base pairs) to maternally-expressed imprinted regions
	median	1st quartile	3rd quartile	p-value (Mann-Whitney U test)
persistent DMRs	12662768	6736658	34043343	0.1248
all evaluated CpGs	20305571	6838661	53186067
	distance (base pairs) to paternally-expressed imprinted regions
	median	1st quartile	3rd quartile	p-value (Mann-Whitney U test)
persistent DMRs	24863785	7729439	56655444	0.1846
all evaluated CpGs	29677285	10726025	63856515
	distance (base pairs) to TSS of genes expressed in sperm
	median	1st quartile	3rd quartile	p-value (Mann-Whitney U test)
persistent DMRs	417340	116820	905416	0.5861
all evaluated CpGs	360660	120000	912055
	distance (base pairs) to TSS of genes expressed in spermatids
	median	1st quartile	3rd quartile	p-value (Mann-Whitney U test)
persistent DMRs	80295	29646.5	212727	0.3644
all evaluated CpGs	95187.5	28043.2	267411
	distance (base pairs) to poised enhancers in bone marrow
	median	1st quartile	3rd quartile	p-value (Mann-Whitney U test)
persistent DMRs	27079	6173	127716	0.01125
all evaluated CpGs	39229	8393	177882
	distance (base pairs) to poised enhancers in spermatids
	median	1st quartile	3rd quartile	p-value (Mann-Whitney U test)
persistent DMRs	1071	0	14414.5	1.726e-07
all evaluated CpGs	5646	31	23608
	distance (base pairs) to active enhancers in bone marrow macrophages
	median	1st quartile	3rd quartile	p-value (Mann-Whitney U test)
persistent DMRs	36556	7649.5	128710	0.00251
all evaluated CpGs	51157	12648	189540
	distance (base pairs) to active enhancers in bone marrow
	median	1st quartile	3rd quartile	p-value (Mann-Whitney U test)
persistent DMRs	146228	42005	405134	0.03507
all evaluated CpGs	183783	53672	563880
	distance (base pairs) to active enhancers in spermatids
	median	1st quartile	3rd quartile	p-value (Mann-Whitney U test)
persistent DMRs	25500	5450.5	98027	0.02743
all evaluated CpGs	34094	7320	133832
Figure 4 - figure supplement 4
	CpG position	% methylation, control sperm	% methylation, Kdm6a cKO sperm	% methylation, control F1 bone marrow	% methylation, Kdm6a F1 bone marrow	SEM, control sperm	SEM, Kdm6a cKO sperm	SEM, control F1 bone marrow	SEM, Kdm6a F1 bone marrow
Lmo2 (-56.8kb)	1	31.02	39.1267	16.3867	41.4967	2.06984	5.50251	5.53117	9.0704
	2	27.5833	42.5967	11.2133	41.1133	4.98051	4.6432	5.79382	2.40434
	3	26.23	41.82	15.8733	43.33	2.63213	1.71118	5.67094	7.0217
	4	28.8133	45.1333	12.56	40.1333	1.64238	2.83963	3.63815	1.948
Acox1 (-23.9kb)	1	40	47.86	67.46	79.4267	1.71825	8.45368	3.74605	4.92085
	2	19.58	18.0867	42.87	52.8	3.25726	3.59181	5.14504	4.31823
	3	22.2233	29.2133	44.21	45.48	1.6675	4.73684	2.1485	7.61885
	4	30.7833	41.2633	68.7267	75.1733	2.88121	5.73594	8.96124	7.4505
	5	35.11	47.9733	65.6067	77.8233	3.44735	6.76146	8.36425	7.52362
Figure 4 - figure supplement 5
	CpG position	% methylation, control sperm	% methylation, Kdm6a cKO sperm	% methylation, control F1 bone marrow	% methylation, Kdm6a F1 bone marrow	SEM, control sperm	SEM, Kdm6a cKO sperm	SEM, control F1 bone marrow	SEM, Kdm6a F1 bone marrow
Cd28 (+106kb)	1	14.62	25.1233	10.4667	33.6	5.64958	4.75197	2.57978	4.68115
	2	13.1733	21.4533	8.38333	25.2633	2.59038	3.59546	4.4475	2.8538
	3	23.8533	28.7133	9.35667	34.34	5.09505	6.35451	2.8992	2.25601
	4	13.08	22.9867	3.13	13.77	4.5453	6.71706	1.75223	5.37025
	5	16.0467	19.8867	3.16	8.76667	4.20819	2.97753	0.0888819	0.552459
Cdc25a (-13.9kb)	1	17.0867	43.9167	18.1367	18.89	5.96603	9.87055	7.39627	6.11
	2	24.32	35.7033	23.92	52.8633	10.2089	1.76263	12.8554	4.63956
	3	21.8567	46.0733	26	45.5567	8.76928	6.51318	13.87	9.87471
	4	39.4333	45.4767	25.21	53.7967	8.34349	1.36997	12.3292	3.65399
Fshr (-111kb)	1	21.1733	34.8233	33.7233	52.0533	10.4541	1.17437	12.979	1.0799
	2	25.3567	36.0633	42.7967	50.4667	9.87084	1.25812	8.64265	3.93291
	3	24.81	34.8733	41.4833	56.14	8.40243	1.93215	8.23805	1.95595
	4	25.0233	35.2533	39.59	54.88	7.89735	0.960162	9.20301	1.3408
