# Supplementary material for: Intergenerational epigenetic inheritance of cancer susceptibility in mammals
Source: eLife. 2019 Apr 9;8:e39380. doi: 10.7554/eLife.39380 (PMC6456297; doi:10.7554/eLife.39380)
Supplement: Figure 4—source data 2. [file elife-39380-fig4-data2.xlsx]

## Sheet: Sheet1
Figure 4 -- Source Data 2. RRBS libraries.
Library	Raw reads (lane 1)	Raw reads (lane 2)	Raw reads (lane 3)	Total aligned reads	Total aligned reads, excluding PCR duplicates	Bisulfite conversion ratio (% converted)	Total tiles with coverage >10	Fraction CpG islands covered	Fraction TSS covered	Fraction all CpGs covered
Sperm replicate 1, control	17104635	17296832	17943671	36647963	32130524	98.46	733618	0.936217	0.650839	0.11861
Sperm replicate 2, control	22409634	22639133	23735588	48641416	44432238	98.42	947038	0.945204	0.682093	0.142641
Sperm replicate 3, control	17760415	17938771	17886620	37871197	35244312	98.39	885470	0.946826	0.671709	0.137026
Sperm replicate 1, Utx cKO	15647994	15824863	16017651	34052021	31786991	98.44	895504	0.939524	0.676192	0.135787
Sperm replicate 2, Utx cKO	17443416	17649161	18524666	37194688	33332779	98.37	821023	0.924733	0.668656	0.124621
Sperm replicate 3, Utx cKO	16188610	16359544	17464052	34916880	31714244	98.28	824749	0.930974	0.66608	0.127299
Bone marrow replicate 1, control F1	30140668			19633081	15952460	98.61	509797	0.82806	0.606228	0.0771879
Bone marrow replicate 2, control F1	32808879			22595096	18884226	98.61	546914	0.913562	0.60818	0.0967943
Bone marrow replicate 3, control F1	42387026			25599069	20821312	98.47	683383	0.88504	0.650158	0.101853
Bone marrow replicate 4, control F1	33375248			22427785	18760266	98.79	666490	0.906572	0.641658	0.105914
Bone marrow replicate 5, control F1	29638464			20078476	16830465	98.46	506787	0.697372	0.58529	0.06639
Bone marrow replicate 1, Utx F1	37141027			22375250	18043011	98.46	622613	0.861761	0.635292	0.0923037
Bone marrow replicate 2, Utx F1	34426015			23565582	19892368	98.25	578143	0.745491	0.613752	0.0759789
Bone marrow replicate 3, Utx F1	29895627			19897989	16271308	98.55	486246	0.646258	0.571343	0.0624979
Spleen replicate 1, control F1	28908855			18306591	13093259	98.47	420699	0.738	0.565	0.061
Spleen replicate 2, control F1	30749524			20426530	16863393	98.4	551397	0.83	0.617	0.081
Spleen replicate 3, control F1	43195420			27849828	21638432	98.51	621860	0.884	0.64	0.095
Spleen replicate 4, control F1	29609952			19470767	15498725	98.71	539808	0.835	0.606	0.081
Spleen replicate 5, control F1	30680736			20990142	17521086	98.45	509648	0.638	0.576	0.064
Spleen replicate 1, Utx F1	43409963			28570198	23040215	98.27	664877	0.872	0.643	0.097
Spleen replicate 2, Utx F1	28323873			19164972	16416878	98.39	525137	0.735	0.6	0.071
Spleen replicate 3, Utx F1	27349035			17853318	14903270	98.56	511420	0.818	0.603	0.077
Liver tumor replicate 1, control F1	40973965			26262897	20798028	98.14	575448	0.818	0.62	0.081
Liver tumor replicate 2, control F1	35074526			23114095	19066376	98.4	533630	0.71	0.593	0.07
Liver tumor replicate 1,Utx F1	43724072			27440935	21675381	98.36	618779	0.881	0.635	0.093
Liver tumor replicate 2, Utx F1	39273338			25663717	21951114	98.63	685503	0.909	0.65	0.108
