# Supplementary material for: Intergenerational epigenetic inheritance of cancer susceptibility in mammals
Source: eLife. 2019 Apr 9;8:e39380. doi: 10.7554/eLife.39380 (PMC6456297; doi:10.7554/eLife.39380)
Supplement: Figure 4—source data 3. [file elife-39380-fig4-data3.xlsx]

## Sheet: Utx_TableS4.txt
Figure 4 -- Source Data 3. DMRs shared between Utx cKO sperm and Utx F1 bone marrow.
tile_ID	chr	start	end	sperm_methyl_diff	bm_methyl_diff	sperm_qval	bm_qval	class
chr1:10038201-10038300	chr1	10038201	10038300	8.36426	19.5641	2.85e-05	1.05e-18	persistent_hypermethylated
chr1:60852401-60852500	chr1	60852401	60852500	7.26232	9.16667	0.0388259	0.0146724	persistent_hypermethylated
chr1:62984801-62984900	chr1	62984801	62984900	7.97197	13.227	0.0189554	0.00291383	persistent_hypermethylated
chr1:92848901-92849000	chr1	92848901	92849000	9.9417	12.619	0.00120434	0.0259291	persistent_hypermethylated
chr1:136675501-136675600	chr1	136675501	136675600	7.12197	11.9024	0.00358539	0.000529455	persistent_hypermethylated
chr1:138683801-138683900	chr1	138683801	138683900	8.42009	7.71544	9.66e-05	0.0248862	persistent_hypermethylated
chr1:177295001-177295100	chr1	177295001	177295100	5.84571	11.3046	0.023052	0.00956294	persistent_hypermethylated
chr1:182488101-182488200	chr1	182488101	182488200	4.93564	6.96962	0.00345827	0.0375762	persistent_hypermethylated
chr10:7888401-7888500	chr10	7888401	7888500	11.4894	8.37392	7.62e-11	0.00348256	persistent_hypermethylated
chr10:21556301-21556400	chr10	21556301	21556400	12.375	9.2052	0.000214256	0.0211446	persistent_hypermethylated
chr10:44381801-44381900	chr10	44381801	44381900	5.20185	13.9448	0.0438367	7.3e-05	persistent_hypermethylated
chr10:51620301-51620400	chr10	51620301	51620400	5.99388	9.81649	2.31e-05	0.00166197	persistent_hypermethylated
chr10:53519101-53519200	chr10	53519101	53519200	7.64806	15.7156	3.49e-05	2.74e-08	persistent_hypermethylated
chr10:56468701-56468800	chr10	56468701	56468800	7.52516	8.13131	0.0126056	0.0419252	persistent_hypermethylated
chr10:61937101-61937200	chr10	61937101	61937200	15.1977	23.9651	0.00851873	0.000170505	persistent_hypermethylated
chr10:67804601-67804700	chr10	67804601	67804700	9.5883	5.38639	0.0022806	0.0113496	persistent_hypermethylated
chr10:81317301-81317400	chr10	81317301	81317400	5.59019	7.97756	0.00198714	0.0169827	persistent_hypermethylated
chr10:82629901-82630000	chr10	82629901	82630000	14.1121	12.394	2.47e-37	7.58e-08	persistent_hypermethylated
chr10:88353901-88354000	chr10	88353901	88354000	9.8942	11.9722	3.31e-06	4.79e-06	persistent_hypermethylated
chr10:89257201-89257300	chr10	89257201	89257300	8.11756	5.59492	3e-06	0.0343533	persistent_hypermethylated
chr10:98930601-98930700	chr10	98930601	98930700	22.1481	19.2894	0.000612335	0.00173439	persistent_hypermethylated
chr10:99251001-99251100	chr10	99251001	99251100	12.0874	14.8367	0.00983191	0.0110784	persistent_hypermethylated
chr10:99370601-99370700	chr10	99370601	99370700	31.8838	26.6463	0.000136435	0.0469081	persistent_hypermethylated
chr10:105982401-105982500	chr10	105982401	105982500	14.5994	15.6863	0.00449059	0.0205284	persistent_hypermethylated
chr10:123256001-123256100	chr10	123256001	123256100	15.2342	7.1964	2.41e-05	0.0349239	persistent_hypermethylated
chr11:26807301-26807400	chr11	26807301	26807400	3.82382	9.44434	0.0446294	0.0327619	persistent_hypermethylated
chr11:55205801-55205900	chr11	55205801	55205900	10.2987	6.21939	0.00266444	0.0244508	persistent_hypermethylated
chr11:56151201-56151300	chr11	56151201	56151300	6.67975	5.05361	7.6e-08	0.0342967	persistent_hypermethylated
chr11:68440201-68440300	chr11	68440201	68440300	8.33906	12.7616	0.028696	0.00197984	persistent_hypermethylated
chr11:77974301-77974400	chr11	77974301	77974400	17.3327	28.9806	1.5e-05	0.0374066	persistent_hypermethylated
chr11:82989701-82989800	chr11	82989701	82989800	12.2246	17.3373	5.9e-05	4.81e-12	persistent_hypermethylated
chr11:94500201-94500300	chr11	94500201	94500300	24.7543	26.7458	0.000450003	0.00917216	persistent_hypermethylated
chr11:105181701-105181800	chr11	105181701	105181800	3.71807	8.85183	0.00138959	0.00238476	persistent_hypermethylated
chr11:109011901-109012000	chr11	109011901	109012000	2.84914	4.15584	4.29e-38	2.2e-28	persistent_hypermethylated
chr11:112785701-112785800	chr11	112785701	112785800	4.75584	10.466	0.0277128	0.0329013	persistent_hypermethylated
chr11:116222901-116223000	chr11	116222901	116223000	10.3147	8.27949	3.29e-08	0.00678352	persistent_hypermethylated
chr11:117233001-117233100	chr11	117233001	117233100	7.15724	8.03683	0.000381608	0.000168467	persistent_hypermethylated
chr11:117476001-117476100	chr11	117476001	117476100	9.99223	14.35	0.00146111	0.0113056	persistent_hypermethylated
chr12:3867701-3867800	chr12	3867701	3867800	16.4398	9.5333	1.75e-09	0.0341631	persistent_hypermethylated
chr12:14494601-14494700	chr12	14494601	14494700	6.50699	9.89344	0.024058	6.73e-06	persistent_hypermethylated
chr12:21140401-21140500	chr12	21140401	21140500	6.18579	4.25708	0.0092038	0.00276042	persistent_hypermethylated
chr12:102368701-102368800	chr12	102368701	102368800	3.6814	8.90795	0.00208931	0.00418311	persistent_hypermethylated
chr12:106732301-106732400	chr12	106732301	106732400	8.79123	13.1932	0.0106454	0.0364142	persistent_hypermethylated
chr12:117387101-117387200	chr12	117387101	117387200	9.17942	8.44444	0.0200339	0.0215386	persistent_hypermethylated
chr12:117702601-117702700	chr12	117702601	117702700	15.6048	4.22634	3.78e-21	0.022096	persistent_hypermethylated
chr13:4397001-4397100	chr13	4397001	4397100	9.75156	7.35968	5.74e-07	0.0259406	persistent_hypermethylated
chr13:29908201-29908300	chr13	29908201	29908300	7.89337	5.49153	0.0160204	0.0303563	persistent_hypermethylated
chr13:44100901-44101000	chr13	44100901	44101000	7.37851	9.10016	0.000302384	0.000334149	persistent_hypermethylated
chr13:44419401-44419500	chr13	44419401	44419500	20.0138	19.6524	0.00916433	0.00299347	persistent_hypermethylated
chr13:47194601-47194700	chr13	47194601	47194700	10.2479	7.77001	8.56e-05	0.0441239	persistent_hypermethylated
chr13:63627601-63627700	chr13	63627601	63627700	2.28144	5.3298	0.000784265	0.0195939	persistent_hypermethylated
chr13:95910601-95910700	chr13	95910601	95910700	10.7427	9.14691	0.000224166	0.0127532	persistent_hypermethylated
chr13:97365601-97365700	chr13	97365601	97365700	8.21709	17.074	0.000503195	0.00277962	persistent_hypermethylated
chr13:98016101-98016200	chr13	98016101	98016200	9.18954	11.015	0.000133453	0.00784339	persistent_hypermethylated
chr13:99744601-99744700	chr13	99744601	99744700	5.17409	7.88582	0.0111638	0.0266945	persistent_hypermethylated
chr13:102419301-102419400	chr13	102419301	102419400	18.0451	13.7389	0.00368749	0.0135083	persistent_hypermethylated
chr13:119488901-119489000	chr13	119488901	119489000	3.94969	5.14586	0.0158614	1.25e-07	persistent_hypermethylated
chr13:120223601-120223700	chr13	120223601	120223700	11.8264	23.1383	2.11e-06	9.69e-12	persistent_hypermethylated
chr14:15297101-15297200	chr14	15297101	15297200	13.1613	8.47881	0.0114451	0.0165916	persistent_hypermethylated
chr14:15533201-15533300	chr14	15533201	15533300	10.3539	7.04576	0.0207818	0.026564	persistent_hypermethylated
chr14:44904201-44904300	chr14	44904201	44904300	12.8914	10.4133	5.48e-09	5.51e-05	persistent_hypermethylated
chr14:67219101-67219200	chr14	67219101	67219200	9.40126	7.15432	3.21e-06	1.95e-06	persistent_hypermethylated
chr14:68054901-68055000	chr14	68054901	68055000	18.4568	14.6737	5.49e-06	0.0212083	persistent_hypermethylated
chr14:121036301-121036400	chr14	121036301	121036400	2.4499	9.76089	7.4e-06	6.42e-09	persistent_hypermethylated
chr15:31319001-31319100	chr15	31319001	31319100	13.0371	14.1705	0.0308852	0.0368207	persistent_hypermethylated
chr15:36174801-36174900	chr15	36174801	36174900	4.68443	7.58227	0.000476302	0.000128283	persistent_hypermethylated
chr15:55265701-55265800	chr15	55265701	55265800	14.8852	18.1482	0.00058881	0.00118814	persistent_hypermethylated
chr15:59280101-59280200	chr15	59280101	59280200	8.89196	9.55005	8.82e-06	0.0100888	persistent_hypermethylated
chr15:75021401-75021500	chr15	75021401	75021500	9.74322	8.50305	0.0429451	0.0461013	persistent_hypermethylated
chr15:96737101-96737200	chr15	96737101	96737200	3.76031	12.1666	0.0121325	8.95e-08	persistent_hypermethylated
chr15:97373701-97373800	chr15	97373701	97373800	8.90572	10.4034	1.97e-08	1.71e-06	persistent_hypermethylated
chr16:11144101-11144200	chr16	11144101	11144200	1.46157	1.85996	7.58e-05	0.000702417	persistent_hypermethylated
chr16:17222301-17222400	chr16	17222301	17222400	4.69594	7.26605	0.000570503	2.76e-09	persistent_hypermethylated
chr16:18533201-18533300	chr16	18533201	18533300	8.71391	2.44659	7.88e-92	4.96e-07	persistent_hypermethylated
chr16:57391601-57391700	chr16	57391601	57391700	4.12079	8.76349	4.14e-44	4.29e-86	persistent_hypermethylated
chr16:87611401-87611500	chr16	87611401	87611500	11.1538	12.6817	0.000439835	0.0139799	persistent_hypermethylated
chr16:91163701-91163800	chr16	91163701	91163800	11.6676	12.3998	0.00469359	0.0254177	persistent_hypermethylated
chr16:92038001-92038100	chr16	92038001	92038100	8.2235	7.37976	0.0327594	0.0471774	persistent_hypermethylated
chr16:93006601-93006700	chr16	93006601	93006700	10.005	13.565	4.61e-06	0.00049331	persistent_hypermethylated
chr17:11978401-11978500	chr17	11978401	11978500	12.2348	13.7701	0.00344192	0.00925289	persistent_hypermethylated
chr17:24656801-24656900	chr17	24656801	24656900	16.3671	15.3459	0.00122643	0.00158524	persistent_hypermethylated
chr17:35824101-35824200	chr17	35824101	35824200	17.9343	12.9133	0.0034105	0.0249354	persistent_hypermethylated
chr17:39848601-39848700	chr17	39848601	39848700	4.18139	3.01957	6.33e-112	5.47e-28	persistent_hypermethylated
chr17:44778301-44778400	chr17	44778301	44778400	13.8334	21.978	0.00196449	0.000408728	persistent_hypermethylated
chr17:48458201-48458300	chr17	48458201	48458300	7.70181	3.61294	0.000783206	0.0316738	persistent_hypermethylated
chr17:56279101-56279200	chr17	56279101	56279200	13.8214	13.107	0.00055111	0.000682876	persistent_hypermethylated
chr17:83079201-83079300	chr17	83079201	83079300	9.6236	9.96299	0.00226718	0.0277831	persistent_hypermethylated
chr17:87473201-87473300	chr17	87473201	87473300	6.40694	9.4519	0.0011949	0.00106653	persistent_hypermethylated
chr17:89311301-89311400	chr17	89311301	89311400	8.60231	10.3965	0.000817712	0.0186408	persistent_hypermethylated
chr18:5224501-5224600	chr18	5224501	5224600	13.9683	12.3932	0.00432344	9.11e-05	persistent_hypermethylated
chr18:9540201-9540300	chr18	9540201	9540300	10.1798	11.8051	0.000270859	3.78e-05	persistent_hypermethylated
chr18:12524401-12524500	chr18	12524401	12524500	20.8208	19.3824	0.00019914	0.0330993	persistent_hypermethylated
chr18:12540201-12540300	chr18	12540201	12540300	9.37577	10.0503	0.00767002	0.00509932	persistent_hypermethylated
chr18:20794601-20794700	chr18	20794601	20794700	4.26337	7.43538	0.00051557	2.6e-06	persistent_hypermethylated
chr18:35118101-35118200	chr18	35118101	35118200	8.96416	9.11798	0.000136732	0.0278029	persistent_hypermethylated
chr18:46258501-46258600	chr18	46258501	46258600	4.17268	4.4762	0.002429	0.00172218	persistent_hypermethylated
chr18:54758601-54758700	chr18	54758601	54758700	9.82622	11.0737	1.47e-06	1.37e-05	persistent_hypermethylated
chr18:58958101-58958200	chr18	58958101	58958200	12.8994	6.90502	9.79e-18	1.58e-11	persistent_hypermethylated
chr18:60522901-60523000	chr18	60522901	60523000	10.0796	13.3362	0.0142413	0.00155091	persistent_hypermethylated
chr18:69806901-69807000	chr18	69806901	69807000	7.12189	6.20045	3.3e-06	0.00220547	persistent_hypermethylated
chr19:4216401-4216500	chr19	4216401	4216500	5.47813	6.80578	0.00464162	9.98e-07	persistent_hypermethylated
chr19:5017101-5017200	chr19	5017101	5017200	12.659	7.23669	1.96e-10	0.00633978	persistent_hypermethylated
chr19:14426601-14426700	chr19	14426601	14426700	12.7992	12.1941	5.25e-11	4.19e-08	persistent_hypermethylated
chr19:41808601-41808700	chr19	41808601	41808700	9.40807	5.00039	1.61e-07	0.00987622	persistent_hypermethylated
chr19:44751301-44751400	chr19	44751301	44751400	3.18034	2.4409	0.000554255	0.0418615	persistent_hypermethylated
chr19:55061501-55061600	chr19	55061501	55061600	10.6107	14.8025	0.0369066	0.020495	persistent_hypermethylated
chr19:56535201-56535300	chr19	56535201	56535300	6.57545	17.4906	4.11e-05	0.00570684	persistent_hypermethylated
chr2:20900101-20900200	chr2	20900101	20900200	2.7438	5.7044	0.00392292	4.56e-07	persistent_hypermethylated
chr2:52619701-52619800	chr2	52619701	52619800	4.17708	15.1143	0.00384067	1.18e-05	persistent_hypermethylated
chr2:57246101-57246200	chr2	57246101	57246200	6.56983	12.0167	0.0353205	0.000872282	persistent_hypermethylated
chr2:61577401-61577500	chr2	61577401	61577500	5.65056	6.99756	0.031375	0.0305889	persistent_hypermethylated
chr2:65583101-65583200	chr2	65583101	65583200	11.5097	6.35946	1.09e-06	0.0010425	persistent_hypermethylated
chr2:79370801-79370900	chr2	79370801	79370900	4.61296	5.12305	4.29e-05	0.0092277	persistent_hypermethylated
chr2:103913401-103913500	chr2	103913401	103913500	14.2525	17.9966	5.02e-08	2.64e-08	persistent_hypermethylated
chr2:147878001-147878100	chr2	147878001	147878100	4.69131	11.6486	0.0211047	1.62e-06	persistent_hypermethylated
chr2:153779901-153780000	chr2	153779901	153780000	9.61319	20.9507	0.000172097	7.62e-05	persistent_hypermethylated
chr2:167632701-167632800	chr2	167632701	167632800	16.2182	13.2917	0.000626337	0.0320947	persistent_hypermethylated
chr2:168158001-168158100	chr2	168158001	168158100	20.1323	11.8835	0.0046107	0.00163429	persistent_hypermethylated
chr2:170526701-170526800	chr2	170526701	170526800	9.69946	8.63664	0.0351861	0.0362423	persistent_hypermethylated
chr2:178909401-178909500	chr2	178909401	178909500	17.1902	7.49212	0.00275719	0.0286952	persistent_hypermethylated
chr3:51199301-51199400	chr3	51199301	51199400	15.3811	8.3124	1.24e-16	0.000305193	persistent_hypermethylated
chr3:51209301-51209400	chr3	51209301	51209400	3.43553	10.2856	0.035728	0.00270922	persistent_hypermethylated
chr3:52857501-52857600	chr3	52857501	52857600	8.44886	17.9208	0.0380393	4.25e-10	persistent_hypermethylated
chr3:59911401-59911500	chr3	59911401	59911500	7.6087	21.2201	0.000908782	0.0379326	persistent_hypermethylated
chr3:62159201-62159300	chr3	62159201	62159300	2.18413	4.53247	7.73e-05	1.09e-11	persistent_hypermethylated
chr3:100495501-100495600	chr3	100495501	100495600	4.23945	6.101	0.0179132	0.00247801	persistent_hypermethylated
chr3:121713501-121713600	chr3	121713501	121713600	1.98087	10.574	0.00621369	1.99e-12	persistent_hypermethylated
chr3:153249601-153249700	chr3	153249601	153249700	5.57049	3.85818	0.0497249	0.0135667	persistent_hypermethylated
chr4:8461501-8461600	chr4	8461501	8461600	7.78636	8.73163	0.000234458	7.83e-12	persistent_hypermethylated
chr4:128712001-128712100	chr4	128712001	128712100	6.34428	13.0275	0.00535013	0.000576914	persistent_hypermethylated
chr4:130005701-130005800	chr4	130005701	130005800	8.31451	11.9896	0.00383688	0.0174462	persistent_hypermethylated
chr4:130308701-130308800	chr4	130308701	130308800	16.9525	17.8371	1.8e-17	2.02e-14	persistent_hypermethylated
chr4:135300801-135300900	chr4	135300801	135300900	5.61642	4.09677	0.0228947	0.00567966	persistent_hypermethylated
chr4:142910001-142910100	chr4	142910001	142910100	6.88153	9.433	0.00345363	0.0282245	persistent_hypermethylated
chr4:143297101-143297200	chr4	143297101	143297200	4.2214	14.501	0.0279995	0.0076634	persistent_hypermethylated
chr4:146932901-146933000	chr4	146932901	146933000	10.375	9.42608	3.08e-20	2.27e-10	persistent_hypermethylated
chr5:24416601-24416700	chr5	24416601	24416700	15.3193	6.33949	1.28e-09	0.00990603	persistent_hypermethylated
chr5:66816701-66816800	chr5	66816701	66816800	5.01984	18.7875	1.11e-05	3.77e-08	persistent_hypermethylated
chr5:90789201-90789300	chr5	90789201	90789300	3.77429	7.22853	0.00766553	0.0150356	persistent_hypermethylated
chr5:101576401-101576500	chr5	101576401	101576500	15.7722	8.96959	1.43e-09	0.00941412	persistent_hypermethylated
chr5:104115101-104115200	chr5	104115101	104115200	9.84977	8.72537	2.46e-06	0.0152074	persistent_hypermethylated
chr5:109819501-109819600	chr5	109819501	109819600	8.29826	5.84786	0.00918606	0.0051421	persistent_hypermethylated
chr5:115907201-115907300	chr5	115907201	115907300	1.98902	8.40585	0.0151459	0.000456933	persistent_hypermethylated
chr5:118934801-118934900	chr5	118934801	118934900	19.2351	22.7528	1.7e-10	2.42e-12	persistent_hypermethylated
chr5:119049601-119049700	chr5	119049601	119049700	21.7196	24.2219	4.37e-08	2.8e-08	persistent_hypermethylated
chr5:119609201-119609300	chr5	119609201	119609300	2.80844	7.29048	0.041947	3.79e-05	persistent_hypermethylated
chr5:121421701-121421800	chr5	121421701	121421800	16.5248	49.9761	0.0471379	8.02e-12	persistent_hypermethylated
chr5:122733701-122733800	chr5	122733701	122733800	8.92134	10.658	0.000559032	0.0268655	persistent_hypermethylated
chr5:123066301-123066400	chr5	123066301	123066400	11.0263	12.5035	0.000563893	2.77e-06	persistent_hypermethylated
chr5:124117001-124117100	chr5	124117001	124117100	5.95462	9.26662	9.61e-05	2.58e-13	persistent_hypermethylated
chr5:124929101-124929200	chr5	124929101	124929200	10.2395	29.1902	0.00616551	1.62e-17	persistent_hypermethylated
chr5:124930901-124931000	chr5	124930901	124931000	3.39539	8.85454	0.009927	6.61e-12	persistent_hypermethylated
chr5:125630601-125630700	chr5	125630601	125630700	9.27029	28.2347	0.0404781	1.38e-09	persistent_hypermethylated
chr5:128530901-128531000	chr5	128530901	128531000	21.1336	42.8333	0.0164593	2.04e-09	persistent_hypermethylated
chr5:129146301-129146400	chr5	129146301	129146400	10.5541	25.5158	0.026515	1.39e-10	persistent_hypermethylated
chr5:139580901-139581000	chr5	139580901	139581000	8.69099	13.2759	0.00764503	0.0282245	persistent_hypermethylated
chr5:139891201-139891300	chr5	139891201	139891300	28.2448	28.7863	0.00101061	0.000521341	persistent_hypermethylated
chr5:140597201-140597300	chr5	140597201	140597300	17.1228	10.4203	0.0335585	0.0298662	persistent_hypermethylated
chr5:144647601-144647700	chr5	144647601	144647700	10.3552	11.1656	0.0107541	0.0303563	persistent_hypermethylated
chr5:145058901-145059000	chr5	145058901	145059000	23.9954	47.8646	0.000330259	4.12e-10	persistent_hypermethylated
chr5:146261101-146261200	chr5	146261101	146261200	1.31393	5.05895	0.00325038	1.41e-12	persistent_hypermethylated
chr5:147918601-147918700	chr5	147918601	147918700	10.3042	6.29255	0.000281029	0.0100112	persistent_hypermethylated
chr6:3201401-3201500	chr6	3201401	3201500	8.23588	3.67935	3.67e-133	1.09e-25	persistent_hypermethylated
chr6:52115801-52115900	chr6	52115801	52115900	9.93228	12.2263	0.00905593	0.016918	persistent_hypermethylated
chr6:94354601-94354700	chr6	94354601	94354700	21.5035	14.7884	0.00473926	0.0354849	persistent_hypermethylated
chr6:97221301-97221400	chr6	97221301	97221400	7.59351	13.0111	0.0262244	0.00277041	persistent_hypermethylated
chr6:113690801-113690900	chr6	113690801	113690900	14.2111	23.0755	0.0430173	0.00306812	persistent_hypermethylated
chr6:128597501-128597600	chr6	128597501	128597600	9.21577	9.15745	0.000489874	4.01e-05	persistent_hypermethylated
chr6:133985901-133986000	chr6	133985901	133986000	8.48512	9.46354	0.0284548	0.00560219	persistent_hypermethylated
chr6:144822801-144822900	chr6	144822801	144822900	9.4088	19.5533	0.0159758	0.00963542	persistent_hypermethylated
chr7:24862301-24862400	chr7	24862301	24862400	8.28656	14.3001	0.00264287	1.73e-09	persistent_hypermethylated
chr7:27481201-27481300	chr7	27481201	27481300	13.4086	10.456	0.000338956	0.0144118	persistent_hypermethylated
chr7:80422901-80423000	chr7	80422901	80423000	6.56024	13.9496	0.0375461	0.000208357	persistent_hypermethylated
chr7:109191301-109191400	chr7	109191301	109191400	9.98828	14.3175	0.0202113	0.000450605	persistent_hypermethylated
chr7:109967701-109967800	chr7	109967701	109967800	5.82546	5.8958	0.0113786	0.00275151	persistent_hypermethylated
chr7:111021701-111021800	chr7	111021701	111021800	12.7678	5.80343	1.12e-11	0.0039497	persistent_hypermethylated
chr8:9416301-9416400	chr8	9416301	9416400	8.55755	10.9815	5.88e-06	3.82e-06	persistent_hypermethylated
chr8:15519901-15520000	chr8	15519901	15520000	6.75627	12.1165	3.83e-37	2.08e-90	persistent_hypermethylated
chr8:20122701-20122800	chr8	20122701	20122800	7.52379	10.2905	1.41e-18	8.07e-20	persistent_hypermethylated
chr8:20297001-20297100	chr8	20297001	20297100	10.6543	5.52433	2.56e-24	5.23e-05	persistent_hypermethylated
chr8:34147801-34147900	chr8	34147801	34147900	9.77583	12.1586	0.000302384	0.00880042	persistent_hypermethylated
chr8:41375701-41375800	chr8	41375701	41375800	16.4333	26.3214	0.000111816	0.0195792	persistent_hypermethylated
chr8:43443101-43443200	chr8	43443101	43443200	6.22509	6.61894	3.33e-05	0.00379156	persistent_hypermethylated
chr8:57766401-57766500	chr8	57766401	57766500	6.05988	11.3024	0.0289532	0.00592291	persistent_hypermethylated
chr8:66820501-66820600	chr8	66820501	66820600	2.89264	5.05272	0.0148582	0.00830489	persistent_hypermethylated
chr8:69136301-69136400	chr8	69136301	69136400	17.3825	15.3875	7.81e-06	0.00446315	persistent_hypermethylated
chr8:91747701-91747800	chr8	91747701	91747800	6.21299	9.37072	5.25e-08	0.000389323	persistent_hypermethylated
chr8:109314801-109314900	chr8	109314801	109314900	14.6908	21.8465	0.019319	0.0352045	persistent_hypermethylated
chr8:111425201-111425300	chr8	111425201	111425300	14.0075	12.5267	0.00455987	0.0356164	persistent_hypermethylated
chr8:119586201-119586300	chr8	119586201	119586300	11.6245	14.1198	0.00144084	2.23e-06	persistent_hypermethylated
chr8:121753601-121753700	chr8	121753601	121753700	4.54785	16.2539	0.0274573	0.000562454	persistent_hypermethylated
chr9:44513201-44513300	chr9	44513201	44513300	12.536	20.0029	0.00464162	0.00158091	persistent_hypermethylated
chr9:60990101-60990200	chr9	60990101	60990200	16.5466	18.3215	2.36e-06	0.000387757	persistent_hypermethylated
chr9:68268601-68268700	chr9	68268601	68268700	8.64909	10.3771	0.00191266	0.0051714	persistent_hypermethylated
chr9:89878201-89878300	chr9	89878201	89878300	8.33243	17.3686	0.0254964	3.41e-05	persistent_hypermethylated
chr9:92244301-92244400	chr9	92244301	92244400	6.73845	8.30566	0.0301065	0.00245584	persistent_hypermethylated
chr9:96932601-96932700	chr9	96932601	96932700	23.6007	16.2558	3.89e-05	0.0108667	persistent_hypermethylated
chr9:100387401-100387500	chr9	100387401	100387500	3.39373	11.8507	0.0345032	0.0187537	persistent_hypermethylated
chr9:101045501-101045600	chr9	101045501	101045600	17.9664	19.9453	2.02e-09	1.24e-13	persistent_hypermethylated
chr9:102545901-102546000	chr9	102545901	102546000	12.7014	8.34964	7.08e-11	0.0182118	persistent_hypermethylated
chr9:103213001-103213100	chr9	103213001	103213100	10.9396	3.62285	8.44e-13	0.00362513	persistent_hypermethylated
chr9:109861601-109861700	chr9	109861601	109861700	8.76561	14.7443	0.00777038	3.41e-09	persistent_hypermethylated
chr9:112668101-112668200	chr9	112668101	112668200	12.8443	15.73	0.00750174	0.027892	persistent_hypermethylated
chr9:114785601-114785700	chr9	114785601	114785700	6.38619	15.1336	0.00773542	0.00238109	persistent_hypermethylated
chr9:123924901-123925000	chr9	123924901	123925000	17.1127	13.3258	1.22e-19	9.1e-07	persistent_hypermethylated
chrX:9253901-9254000	chrX	9253901	9254000	10.203	10.3997	1.51e-12	0.000673253	persistent_hypermethylated
chrX:76598901-76599000	chrX	76598901	76599000	6.01902	1.66057	4.21e-23	0.00298152	persistent_hypermethylated
chr1:73914501-73914600	chr1	73914501	73914600	-10.7779	-22.3053	0.0195826	0.0284461	both_hypomethylated
chr11:20006501-20006600	chr11	20006501	20006600	-19.4848	-33.6996	1.45e-28	6.28e-18	both_hypomethylated
chr11:93330001-93330100	chr11	93330001	93330100	-10.1458	-10.8913	1.12e-06	0.00677783	both_hypomethylated
chr11:94504301-94504400	chr11	94504301	94504400	-14.5856	-9.73126	1.22e-06	0.031488	both_hypomethylated
chr11:96607701-96607800	chr11	96607701	96607800	-8.22796	-11.3659	2.09e-05	4.35e-07	both_hypomethylated
chr11:98799001-98799100	chr11	98799001	98799100	-17.3016	-17.2576	8.64e-21	1.65e-14	both_hypomethylated
chr11:99075601-99075700	chr11	99075601	99075700	-12.9265	-18.6834	0.0214179	0.0359983	both_hypomethylated
chr11:99373901-99374000	chr11	99373901	99374000	-7.96148	-15.7135	0.00365105	3.42e-06	both_hypomethylated
chr11:99537501-99537600	chr11	99537501	99537600	-7.68215	-9.85624	0.00180749	0.0244886	both_hypomethylated
chr11:99562801-99562900	chr11	99562801	99562900	-16.3692	-13.7997	1.45e-20	3.9e-05	both_hypomethylated
chr11:102123501-102123600	chr11	102123501	102123600	-26.9286	-38.7486	3.17e-05	2.78e-06	both_hypomethylated
chr11:102760401-102760500	chr11	102760401	102760500	-14.5729	-22.5407	0.0183226	0.0114369	both_hypomethylated
chr11:104666301-104666400	chr11	104666301	104666400	-6.01728	-12.7624	0.00737204	0.000975307	both_hypomethylated
chr13:68219701-68219800	chr13	68219701	68219800	-14.4561	-13.2322	0.0395724	0.0373054	both_hypomethylated
chr17:22300801-22300900	chr17	22300801	22300900	-4.35603	-3.12888	0.010494	0.0446911	both_hypomethylated
chr18:77431101-77431200	chr18	77431101	77431200	-4.66584	-11.756	0.0105477	0.0410233	both_hypomethylated
chr3:5860701-5860800	chr3	5860701	5860800	-5.67158	-11.4936	1.36e-05	0.00126208	both_hypomethylated
chr5:30989101-30989200	chr5	30989101	30989200	-7.31134	-9.21196	0.00744819	0.0272219	both_hypomethylated
chr8:79733501-79733600	chr8	79733501	79733600	-1.12567	-3.0107	0.0380393	0.00191665	both_hypomethylated
chr1:21333701-21333800	chr1	21333701	21333800	5.15478	-14.7504	0.0426373	1.5e-08	other
chr1:34377801-34377900	chr1	34377801	34377900	10.2909	-28.6853	0.0437354	2.21e-08	other
chr1:39072801-39072900	chr1	39072801	39072900	16.6253	-13.9396	4.43e-05	0.00740163	other
chr1:39315101-39315200	chr1	39315101	39315200	19.3704	-26.1324	2.24e-05	4.67e-10	other
chr1:43215801-43215900	chr1	43215801	43215900	10.2003	-11.8977	6.87e-06	1.96e-05	other
chr1:51839001-51839100	chr1	51839001	51839100	7.76562	-9.01907	1.1e-05	0.000912682	other
chr1:62659701-62659800	chr1	62659701	62659800	12.8497	-8.73683	5.79e-12	0.0372235	other
chr1:65575501-65575600	chr1	65575501	65575600	10.0906	-12.0431	0.000295291	0.0039497	other
chr1:89744401-89744500	chr1	89744401	89744500	3.932	-7.24443	0.0320998	0.0337968	other
chr1:122357201-122357300	chr1	122357201	122357300	-7.90794	17.3243	2.1e-05	1.38e-09	other
chr10:22452001-22452100	chr10	22452001	22452100	14.5506	-11.7286	0.00106606	0.00552338	other
chr10:42044501-42044600	chr10	42044501	42044600	17.1368	-34.3364	0.00114148	1.92e-09	other
chr10:120799201-120799300	chr10	120799201	120799300	11.0104	-4.75945	0.00168134	0.0383552	other
chr11:51899901-51900000	chr11	51899901	51900000	7.13199	-6.37802	0.0309861	0.0435026	other
chr11:97686101-97686200	chr11	97686101	97686200	-11.1779	21.0588	0.000724126	2.73e-06	other
chr11:101164501-101164600	chr11	101164501	101164600	-1.83767	11.2248	0.0334161	0.00442233	other
chr11:116756801-116756900	chr11	116756801	116756900	15.1696	-17.1551	0.00926091	0.0178175	other
chr11:117206001-117206100	chr11	117206001	117206100	17.6995	-15.6381	5.64e-13	1.59e-05	other
chr11:118448501-118448600	chr11	118448501	118448600	8.60189	-11.8355	0.0145708	0.00534963	other
chr13:21138801-21138900	chr13	21138801	21138900	14.2024	-2.83035	2.01e-15	0.048707	other
chr13:42812601-42812700	chr13	42812601	42812700	5.05843	-10.6842	0.0416546	0.0207565	other
chr14:43308201-43308300	chr14	43308201	43308300	2.1577	-4.67048	3.54e-07	0.0145553	other
chr14:105599901-105600000	chr14	105599901	105600000	9.23521	-6.26861	0.0308101	0.0373201	other
chr15:20060101-20060200	chr15	20060101	20060200	7.12775	-6.45962	0.000357074	0.0375762	other
chr15:24025401-24025500	chr15	24025401	24025500	-4.35676	6.81933	0.00795584	0.00170706	other
chr16:93935101-93935200	chr16	93935101	93935200	14.071	-14.6006	0.00120912	0.000430507	other
chr17:18558801-18558900	chr17	18558801	18558900	-7.72931	13.223	0.0158072	0.0401078	other
chr17:20049001-20049100	chr17	20049001	20049100	-8.58566	6.79608	0.00382847	0.00365092	other
chr17:24582501-24582600	chr17	24582501	24582600	-21.7655	12.1859	8.47e-07	0.0040662	other
chr17:30870901-30871000	chr17	30870901	30871000	-8.05804	7.38225	0.00693025	0.0464756	other
chr17:31096801-31096900	chr17	31096801	31096900	-7.66208	9.55924	0.00390374	8.94e-05	other
chr17:35553501-35553600	chr17	35553501	35553600	-15.2247	12.0901	0.000181109	0.000654899	other
chr18:20489201-20489300	chr18	20489201	20489300	8.42084	-7.5565	8.64e-06	0.0306442	other
chr18:57838801-57838900	chr18	57838801	57838900	8.33378	-4.96193	0.000881939	0.000388803	other
chr18:83997401-83997500	chr18	83997401	83997500	6.32573	-4.25643	0.00866859	0.000129121	other
chr19:29487001-29487100	chr19	29487001	29487100	6.7306	-4.87374	0.00408639	0.0486081	other
chr19:38767301-38767400	chr19	38767301	38767400	7.97621	-3.48675	1.41e-12	2.65e-06	other
chr19:43943101-43943200	chr19	43943101	43943200	6.87658	-6.39452	0.0485661	0.0418527	other
chr19:57059001-57059100	chr19	57059001	57059100	3.045	-10.4093	0.042358	9.03e-05	other
chr19:57462101-57462200	chr19	57462101	57462200	14.5012	-9.99777	0.00195469	0.0022284	other
chr2:5379301-5379400	chr2	5379301	5379400	-3.25371	4.03039	0.000157313	7.28e-06	other
chr2:5693901-5694000	chr2	5693901	5694000	11.0158	-6.61525	9.59e-08	0.00783463	other
chr2:9868801-9868900	chr2	9868801	9868900	11.1753	-7.6851	3.97e-06	0.00160403	other
chr2:20373101-20373200	chr2	20373101	20373200	26.4589	-27.3207	4.92e-15	4.98e-05	other
chr2:95696201-95696300	chr2	95696201	95696300	-6.75436	12.607	0.00672488	0.000761073	other
chr2:98666901-98667000	chr2	98666901	98667000	4.68032	-2.9151	0.00208334	0.0363016	other
chr3:96682601-96682700	chr3	96682601	96682700	-3.00231	7.07434	0.008298	0.00498065	other
chr3:101794801-101794900	chr3	101794801	101794900	11.2268	-5.11642	0.000200625	0.0280218	other
chr4:3574201-3574300	chr4	3574201	3574300	8.50101	-16.6311	0.0446505	0.00110065	other
chr5:75608001-75608100	chr5	75608001	75608100	-2.87356	16.6667	0.0284841	0.0201433	other
chr5:92699201-92699300	chr5	92699201	92699300	5.95523	-10.8299	0.0446273	0.0171615	other
chr5:102859801-102859900	chr5	102859801	102859900	-1.9898	10.0497	0.0201439	0.00139565	other
chr5:114248401-114248500	chr5	114248401	114248500	10.1388	-30.6739	0.0114276	0.0117799	other
chr5:115362901-115363000	chr5	115362901	115363000	10.2353	-21.7988	0.0201306	4.15e-07	other
chr5:138199001-138199100	chr5	138199001	138199100	-19.1668	38.0557	0.0226064	1.42e-08	other
chr5:138808301-138808400	chr5	138808301	138808400	-10.1526	11.7989	0.00276429	0.0180617	other
chr5:139798601-139798700	chr5	139798601	139798700	-21.7176	49.9602	0.00918903	3.18e-13	other
chr5:141481301-141481400	chr5	141481301	141481400	-23.4269	44.6328	0.0442199	1.01e-05	other
chr5:141764801-141764900	chr5	141764801	141764900	-25.7785	38.5714	6.66e-05	1.11e-09	other
chr5:141899701-141899800	chr5	141899701	141899800	-13.2998	17.3024	6.38e-06	0.00165854	other
chr5:141958301-141958400	chr5	141958301	141958400	-10.515	18.9007	0.012775	0.0122744	other
chr5:142109901-142110000	chr5	142109901	142110000	-23.6021	23.6655	5.71e-05	0.0094376	other
chr5:144275401-144275500	chr5	144275401	144275500	-3.8662	7.20428	0.00172198	3.65e-09	other
chr6:17398301-17398400	chr6	17398301	17398400	-8.01713	7.82521	0.000712008	0.000615172	other
chr7:7278101-7278200	chr7	7278101	7278200	9.18474	-7.03761	4.49e-08	0.0140571	other
chr7:43235901-43236000	chr7	43235901	43236000	5.99367	-4.09851	0.00968062	0.0241933	other
chr7:134014801-134014900	chr7	134014801	134014900	6.05694	-3.88442	1.64e-07	0.00750978	other
chr8:8597501-8597600	chr8	8597501	8597600	11.4497	-3.85289	5.81e-13	0.0102793	other
chr8:48952601-48952700	chr8	48952601	48952700	19.0707	-9.21348	0.000139511	0.037872	other
chr8:74259201-74259300	chr8	74259201	74259300	5.25558	-3.83017	0.0377527	0.0400763	other
chr8:91171301-91171400	chr8	91171301	91171400	6.66023	-4.13482	0.00073764	0.0182565	other
chr9:13710901-13711000	chr9	13710901	13711000	6.52195	-4.26824	0.000823139	0.0257957	other
chr9:40487801-40487900	chr9	40487801	40487900	11.1437	-8.07535	0.000198686	0.0354318	other
