# Supplementary material for: Intergenerational epigenetic inheritance of cancer susceptibility in mammals
Source: eLife. 2019 Apr 9;8:e39380. doi: 10.7554/eLife.39380 (PMC6456297; doi:10.7554/eLife.39380)
Supplement: Figure 4—source data 4. [file elife-39380-fig4-data4.xlsx]

## Sheet: Table_Supp5_170807 copy.xls
Figure 4 -- Source Data 4. Genes within 1 kilobase of persistent DMRs.
gene_id	gene_symbol	tileID	dist_to_DMR
ENSMUSG00000071793	2610005L07Rik	chr8:20297001-20297100	0
ENSMUSG00000071796	6820431F20Rik	chr8:20297001-20297100	0
ENSMUSG00000053441	Adamts19	chr18:58958101-58958200	0
ENSMUSG00000028782	Adgrb2	chr4:130005701-130005800	0
ENSMUSG00000044017	Adgrd1	chr5:129146301-129146400	0
ENSMUSG00000022237	Ankrd33b	chr15:31319001-31319100	0
ENSMUSG00000035189	Ano4	chr10:89257201-89257300	0
ENSMUSG00000036591	Arhgap21	chr2:20900101-20900200	0
ENSMUSG00000021662	Arhgef28	chr13:98016101-98016200	0
ENSMUSG00000029404	Arl6ip4	chr5:124117001-124117100	0
ENSMUSG00000035199	Arl6ip5	chr6:97221301-97221400	0
ENSMUSG00000031591	Asah1	chr8:41375701-41375800	928
ENSMUSG00000052632	Asap2	chr12:21140401-21140500	0
ENSMUSG00000038276	Asic3	chr5:24416601-24416700	0
ENSMUSG00000019943	Atp2b1	chr10:98930601-98930700	0
ENSMUSG00000025201	Bloc1s2-ps	chr2:52619701-52619800	0
ENSMUSG00000017412	Cacnb4	chr2:52619701-52619800	0
ENSMUSG00000029471	Camkk2	chr5:122733701-122733800	0
ENSMUSG00000026509	Capn2	chr1:182488101-182488200	0
ENSMUSG00000029635	Cdk8	chr5:146261101-146261200	0
ENSMUSG00000075256	Cerkl	chr2:79370801-79370900	0
ENSMUSG00000078695	Cisd3	chr11:97685901-97686000	0
ENSMUSG00000029516	Cit	chr5:115907201-115907300	0
ENSMUSG00000040663	Clcf1	chr19:4216401-4216500	0
ENSMUSG00000022748	Cmss1	chr16:57391601-57391700	0
ENSMUSG00000058806	Col13a1	chr10:61937101-61937200	0
ENSMUSG00000056763	Cspp1	chr1:10038201-10038300	0
ENSMUSG00000037815	Ctnna1	chr18:35118101-35118200	687
ENSMUSG00000047880	Cxcr5	chr9:44513201-44513300	0
ENSMUSG00000025077	Dclre1a	chr19:56535201-56535300	0
ENSMUSG00000031831	Dnaaf1	chr8:119586201-119586300	0
ENSMUSG00000020661	Dnmt3a	chr12:3867701-3867800	0
ENSMUSG00000020057	Dram1	chr10:88353901-88354000	0
ENSMUSG00000016477	E2f3	chr13:29908201-29908300	0
ENSMUSG00000044083	Efcab8	chr2:153779901-153780000	878
ENSMUSG00000010080	Epn3	chr11:94500201-94500300	227
ENSMUSG00000034282	Evpl	chr11:116222901-116223000	0
ENSMUSG00000028773	Fabp3	chr4:130308701-130308800	0
ENSMUSG00000079157	Fam155a	chr8:9416301-9416400	0
ENSMUSG00000025555	Farp1	chr14:121036301-121036400	0
ENSMUSG00000043336	Filip1l	chr16:57391601-57391700	0
ENSMUSG00000059714	Flot1	chr17:35824101-35824200	0
ENSMUSG00000053957	Gm12474	chr3:100495501-100495600	0
ENSMUSG00000084756	Gm13881	chr2:103913401-103913500	0
ENSMUSG00000079694	Gm14862	chrX:9253901-9254000	0
ENSMUSG00000085500	Gm16976	chr14:44904201-44904300	0
ENSMUSG00000097113	Gm19705	chr1:136675501-136675600	0
ENSMUSG00000092329	Gm20388	chr8:121753601-121753700	0
ENSMUSG00000090639	Gm20425	chr9:103213001-103213100	0
ENSMUSG00000089739	Gm20431	chr2:167632701-167632800	0
ENSMUSG00000093919	Gm20760	chr4:146932901-146933000	0
ENSMUSG00000090370	Gm21989	chr12:21140401-21140500	0
ENSMUSG00000076258	Gm23935	chr16:11144101-11144200	0
ENSMUSG00000096958	Gm26573	chr4:146932901-146933000	0
ENSMUSG00000097877	Gm26703	chr5:104115101-104115200	0
ENSMUSG00000097213	Gm26745	chr5:123066301-123066400	0
ENSMUSG00000097263	Gm26804	chr8:20297001-20297100	0
ENSMUSG00000098107	Gm27007	chr13:44419401-44419500	0
ENSMUSG00000098178	Gm42418	chr17:39848601-39848700	0
ENSMUSG00000080836	Gm6444	chr5:123066301-123066400	0
ENSMUSG00000091955	Gm9844	chr7:24862301-24862400	0
ENSMUSG00000050974	Gm9847	chr12:14494601-14494700	0
ENSMUSG00000000884	Gnb1l	chr16:18533201-18533300	0
ENSMUSG00000034220	Gpc1	chr1:92848901-92849000	0
ENSMUSG00000026827	Gpd2	chr2:57246101-57246200	0
ENSMUSG00000019905	Gprc6a	chr10:51620301-51620400	0
ENSMUSG00000040865	Ino80d	chr1:62984801-62984900	0
ENSMUSG00000060477	Irak2	chr6:113690801-113690900	0
ENSMUSG00000025318	Jph3	chr8:121753601-121753700	0
ENSMUSG00000038770	Kpna7	chr5:145058901-145059000	0
ENSMUSG00000035606	Ky	chr9:102545901-102546000	0
ENSMUSG00000024421	Lama3	chr18:12524401-12524500	0
ENSMUSG00000024421	Lama3	chr18:12540201-12540300	0
ENSMUSG00000047344	Lancl3	chrX:9253901-9254000	0
ENSMUSG00000031513	Leprotl1	chr8:34147801-34147900	768
ENSMUSG00000037736	Limch1	chr5:66816701-66816800	0
ENSMUSG00000036306	Lzts1	chr8:69136301-69136400	0
ENSMUSG00000042719	Naa25	chr5:121421701-121421800	0
ENSMUSG00000071230	Npw	chr17:24656801-24656900	429
ENSMUSG00000044250	Pced1b	chr15:97373701-97373800	0
ENSMUSG00000028583	Pdpn	chr4:143297101-143297200	0
ENSMUSG00000024477	Pggt1b	chr18:46258501-46258600	0
ENSMUSG00000028796	Phc2	chr4:128712001-128712100	0
ENSMUSG00000020901	Pik3r5	chr11:68440201-68440300	0
ENSMUSG00000034902	Pip5k1c	chr10:81317301-81317400	0
ENSMUSG00000024197	Plin3	chr17:56279101-56279200	0
ENSMUSG00000045996	Polr2k	chr15:36174801-36174900	0
ENSMUSG00000041992	Rapgef5	chr12:117702601-117702700	0
ENSMUSG00000044456	Rin3	chr12:102368701-102368800	0
ENSMUSG00000038068	Rnf144b	chr13:47194601-47194700	0
ENSMUSG00000039153	Runx2	chr17:44778301-44778400	0
ENSMUSG00000059248	Sept9	chr11:117233001-117233100	0
ENSMUSG00000000632	Sez6	chr11:77974301-77974400	0
ENSMUSG00000020261	Slc36a1	chr11:55205801-55205900	0
ENSMUSG00000069793	Slfn9	chr11:82989701-82989800	0
ENSMUSG00000000567	Sox9	chr11:112785701-112785800	0
ENSMUSG00000052544	St6galnac3	chr3:153249601-153249700	0
ENSMUSG00000038954	Supt3	chr17:44778301-44778400	0
ENSMUSG00000034674	Tdg	chr10:82629901-82630000	0
ENSMUSG00000020694	Tlk2	chr11:105181701-105181800	0
ENSMUSG00000070498	Tmem132b	chr5:125630601-125630700	0
ENSMUSG00000074634	Tmem267	chr13:119488901-119489000	0
ENSMUSG00000032554	Trf	chr9:103213001-103213100	0
ENSMUSG00000043592	Unc5cl	chr17:48458201-48458300	0
ENSMUSG00000037965	Zc3h7a	chr16:11144101-11144200	0
ENSMUSG00000050945	Zfp438	chr18:5224501-5224600	0
