# Supplementary material for: Intergenerational epigenetic inheritance of cancer susceptibility in mammals
Source: eLife. 2019 Apr 9;8:e39380. doi: 10.7554/eLife.39380 (PMC6456297; doi:10.7554/eLife.39380)
Supplement: Figure 5—source data 1. [file elife-39380-fig5-data1.xlsx]

## Sheet: Sheet1
Source data - Figure 5: Runx2 expression and regulation in Utx F1 bone marrow.
Figure 5C
% DNA methylation
	mean	standard deviation
control sperm	35.28	7.93
Utx cKO sperm	44.09	3.61
control F1 bone marrow	31.54	20.05
Utx F1 bone marrow	55.85	11.56
p-values, Welch's t-test
Utx cKO vs. control sperm	0.1848
Utx F1 vs. control F1 bone marrow	0.0726
Figure 5D
Runx2 expression (tpm)
	mean	standard deviation
control F1 bone marrow	7.98	1.236
Utx F1 bone marrow - healthy	7.023	1.506
Utx F1 bone marrow - diseased	5.475	0.5444
p-values, Welch's t-test
Utx F1 - healthy vs. control F1	0.4104
Utx F1 - diseased vs. control F1	0.0163
